# Supplementary material for: The unseen toll: excess mortality during covid-19 lockdowns
Source: Sci Rep. 2023 Oct 31;13:18745. doi: 10.1038/s41598-023-45934-2 (PMC10618514; doi:10.1038/s41598-023-45934-2)
Supplement: Supplementary file 1 — Supplementary Information 1. [file 41598_2023_45934_MOESM1_ESM.zip]

Archive with 27 entries (27 files):
- main.tex
- jabbrv-ltwa-all.ldf
- jabbrv-ltwa-en.ldf
- jabbrv.sty
- latexmkrc
- pnas-new.bst
- pnas-new.cls
- fullref.bib
- pnasinvited.sty
- pnasmathematics.sty
- pnasresearcharticle.sty
- sdid_placebor.pdf
- augsynth_covr.pdf
- CAVG5rPlot20.pdf
- CAVG5cPlot20.pdf
- CAVG5rPlot22.pdf
- CAVG5cPlacebo22.pdf
- CAVG5cLOO22.pdf
- CAVG5cPlot22.pdf
- CAVG5rLOO22.pdf
- sdid_placeboc.pdf
- augsynth_covc.pdf
- CAVG5rPlacebo22.pdf
- CAVG5cPlot0_64.pdf
- CAVG5cPlot65p.pdf
- MobilityResidential.pdf
- MobilityWorkplaces.pdf
