# Supplementary material for: The unseen toll: excess mortality during covid-19 lockdowns
Source: Sci Rep. 2023 Oct 31;13:18745. doi: 10.1038/s41598-023-45934-2 (PMC10618514; doi:10.1038/s41598-023-45934-2)
Supplement: Supplementary file 1 — Supplementary Information 1. [file 41598_2023_45934_MOESM1_ESM.zip › fullref.bib]

@Preamble{ " \newcommand{\noop}[1]{} " }

% why we cannot just compare the different countries
@article{rodriguez2020institutions,
  title={Institutions and the uneven geography of the first wave of the COVID-19 pandemic},
  author={Rodr{\'\i}guez-Pose, Andr{\'e}s and Burlina, Chiara},
  year={2020},
  publisher={Department of Geography and Environment, LSE}
}

%As above but contrasting rich and poor by creating an relative severity indicator which expresses covid mortality relative to the pre-pandemic mortality of each country
@article{schellekens2020covid,
  title={COVID-19 mortality in rich and poor countries: a tale of two pandemics?},
  author={Schellekens, Philip and Sourrouille, Diego M},
  journal={World Bank Policy Research Working Paper},
  number={9260},
  year={2020}
}

%DiD approach, finds economic lockdown is associated to a statistically significant reduction in mortality by Covid-19 in Italy
@article{borri2020great,
  title={The" Great Lockdown": inactive workers and mortality by Covid-19},
  author={Borri, Nicola and Drago, Francesco and Santantonio, Chiara and Sobbrio, Francesco and others},
  journal={medRxiv},
  year={2020},
  publisher={Cold Spring Harbor Laboratory Press}
}

%Epidemiological models to simulate the epidemic in each country to predict counterfactual scenarios
@article{balmford2020cross,
  title={Cross-country comparisons of COVID-19: Policy, politics and the price of life},
  author={Balmford, Ben and Annan, James D and Hargreaves, Julia C and Alto{\`e}, Marina and Bateman, Ian J},
  journal={Environmental and Resource Economics},
  volume={76},
  number={4},
  pages={525--551},
  year={2020},
  publisher={Springer}
}

%lockdowns contain the spread of covid. recommends strict short lockdowns rather than mild long ones. Large multi country analysis
@article{caselli2020protecting,
  title={Protecting Lives and Livelihoods with Early and Tight Lockdowns},
  author={Caselli, Francesca and Grigoli, Francesco and Lian, Weicheng and Sandri, Damiano},
  year={2020},
  publisher={IMF Working Paper}
}

%advancing the date of NPI adoption by one day lowers the COVID-19 death rate by 2.4 percent in the US. NPIs less relevant in Republican states. Event study.
@techreport{amuedo2020cure,
  title={Is the Cure Worse than the Disease? County-Level Evidence from the COVID-19 Pandemic in the United States},
  author={Amuedo-Dorantes, Catalina and Kaushal, Neeraj and Muchow, Ashley N},
  year={2020},
  institution={National Bureau of Economic Research}
}

%The first province in Italy to have opened the schools after the summer break, has way
more cases than its synthetic counterfactual, built from a donor pool constituted by the other
Italian provinces.
@article{alfano2020synthetic,
  title={A Synthetic Control Method Analysis of Schools Opening and Covid-19 Outbreak in Italy},
  author={Alfano, Vincenzo and Ercolano, Salvatore and Cicatiello, Lorenzo},
  year={2020},
  publisher={CESifo Working Paper}
}

@book{born2020lockdown,
  title={The lockdown effect: A counterfactual for Sweden},
  author={Born, Benjamin and Dietrich, Alexander M and M{\"u}ller, Gernot},
  year={2020},
  publisher={Centre for Economic Policy Research}
}

@article{cerqueti2021sooner,
  title={The sooner the better: lives saved by the lockdown during the COVID-19 outbreak. The case of Italy},
  author={Cerqueti, Roy and Coppier, Raffaella and Girardi, Alessandro and Ventura, Marco},
  journal={arXiv preprint arXiv:2101.11901},
  year={2021}
}

@article{ben2018augmented,
  title={The augmented synthetic control method},
  author={Ben-Michael, Eli and Feller, Avi and Rothstein, Jesse},
  journal={Journal of the American Statistical Association},
  volume={116},
  number={536},
  pages={1789--1803},
  year={2021},
  publisher={Taylor \& Francis}
}

@article{cho2020quantifying,
  title={Quantifying the impact of nonpharmaceutical interventions during the COVID-19 outbreak: The case of Sweden},
  author={Cho, Sang-Wook},
  journal={The Econometrics Journal},
  volume={23},
  number={3},
  pages={323--344},
  year={2020},
  publisher={Oxford University Press}
}

@techreport{friedson2020did,
  title={Did California’s shelter-in-place order work? Early coronavirus-related public health effects},
  author={Friedson, Andrew I and McNichols, Drew and Sabia, Joseph J and Dave, Dhaval},
  year={2020},
  institution={National Bureau of Economic Research}
}

%Emphasises the use of deaths instead of cases. The paper questions, however, that the lockdowns of entire economies yielded additional benefits.
@article{homburg2020effectiveness,
  title={Effectiveness of corona lockdowns: evidence for a number of countries},
  author={Homburg, Stefan},
  journal={The Economists’ Voice},
  volume={1},
  number={ahead-of-print},
  year={2020},
  publisher={De Gruyter}
}

@article{huber2020timing,
  title={Timing matters: the impact of response measures on COVID-19-related hospitalization and death rates in Germany and Switzerland},
  author={Huber, Martin and Langen, Henrika},
  journal={Swiss Journal of Economics and Statistics},
  volume={156},
  number={1},
  pages={1--19},
  year={2020},
  publisher={Springer}
}

%Event study comparing Denmark & Norway to Sweden. Finds there would have been higher hospitalizations in the abcense of lockdowns.
@article{juranek2020effect,
  title={The effect of social distancing measures on intensive care occupancy: Evidence on covid-19 in Scandinavia},
  author={Juranek, Steffen and Zoutman, Floris},
  journal={NHH Dept. of Business and Management Science Discussion Paper},
  number={2020/2},
  year={2020}
}

@article{kepp2020lockdown,
  title={Lockdown Effects on Sars-CoV-2 Transmission--The evidence from Northern Jutland},
  author={Kepp, Kasper Planeta and Bjornskov, Christian},
  journal={medRxiv},
  pages={2020--12},
  year={2020},
  publisher={Cold Spring Harbor Laboratory Press}
}

@article{mitze2020face,
  title={Face masks considerably reduce COVID-19 cases in Germany},
  author={Mitze, Timo and Kosfeld, Reinhold and Rode, Johannes and W{\"a}lde, Klaus},
  journal={Proceedings of the National Academy of Sciences},
  volume={117},
  number={51},
  pages={32293--32301},
  year={2020},
  publisher={National Acad Sciences}
}

@article{dave2021shelter,
  title={When do shelter-in-place orders fight COVID-19 best? Policy heterogeneity across states and adoption time},
  author={Dave, Dhaval and Friedson, Andrew I and Matsuzawa, Kyutaro and Sabia, Joseph J},
  journal={Economic Inquiry},
  volume={59},
  number={1},
  pages={29--52},
  year={2021},
  publisher={Wiley Online Library}
}

@article{fowler2020effect,
  title={The effect of stay-at-home orders on COVID-19 infections in the United States},
  author={Fowler, James H and Hill, Seth J and Levin, Remy and Obradovich, Nick},
  journal={arXiv preprint arXiv:2004.06098},
  year={2020}
}

@techreport{amuedo2020cure,
  title={Is the Cure Worse than the Disease? County-Level Evidence from the COVID-19 Pandemic in the United States},
  author={Amuedo-Dorantes, Catalina and Kaushal, Neeraj and Muchow, Ashley N},
  year={2020},
  institution={National Bureau of Economic Research}
}

@article{goldstein2021lockdown,
  title={Lockdown fatigue: The diminishing effects of quarantines on the spread of COVID-19},
  author={Goldstein, Patricio and Yeyati, Eduardo Levy and Sartorio, Luca},
  journal={Covid Economics},
  pages={1},
  year={2021}
}

@article{conyon2020lockdowns,
  title={Lockdowns and COVID-19 deaths in Scandinavia},
  author={Conyon, Martin J and He, Lerong and Thomsen, Steen},
  journal={Available at SSRN 3616969},
  year={2020}
}

@article{bonardi2020fast,
  title={Fast and local: How did lockdown policies affect the spread and severity of the covid-19},
  author={Bonardi, Jean-Philippe and Gallea, Quentin and Kalanoski, Dimitrija and Lalive, Rafael},
  journal={Covid Economics},
  volume={23},
  pages={325--351},
  year={2020}
}

@article{manski2021estimating,
  title={Estimating the COVID-19 infection rate: Anatomy of an inference problem},
  author={Manski, Charles F and Molinari, Francesca},
  journal={Journal of Econometrics},
  volume={220},
  number={1},
  pages={181--192},
  year={2021},
  publisher={Elsevier}
}

@article{latour2022assessing,
  title={Assessing alternative indicators for Covid-19 policy evaluation, with a counterfactual for Sweden},
  author={Latour, Chiara and Peracchi, Franco and Spagnolo, Giancarlo},
  journal={PloS one},
  volume={17},
  number={3},
  pages={e0264769},
  year={2022},
  publisher={Public Library of Science San Francisco, CA USA}
}


@article{born2021lockdown,
  title={The lockdown effect: A counterfactual for Sweden},
  author={Born, Benjamin and Dietrich, Alexander M and M{\"u}ller, Gernot J},
  journal={Plos one},
  volume={16},
  number={4},
  pages={e0249732},
  year={2021},
  publisher={Public Library of Science}
}

.
@article{schoeley2021robust,
  title={Robustness and bias of European excess death estimates in 2020 under varying model
specifications},
  author={Jonas Schöley},
  journal={medRxiv},
  year={2021},
  publisher={medRxiv}
}

@article{savaris2021stay,
  title={Stay-at-home policy is a case of exception fallacy: an internet-based ecological study},
  author={Savaris, Ricardo F and Pumi, Guilherme and Dalzochio, Jovani and Kunst, Rafael},
  journal={Scientific reports},
  volume={11},
  number={1},
  pages={1--13},
  year={2021},
  publisher={Nature Publishing Group}
}

@article{flaxman2020estimating,
  title={Estimating the effects of non-pharmaceutical interventions on COVID-19 in Europe},
  author={Flaxman, Seth and Mishra, Swapnil and Gandy, Axel and Unwin, H Juliette T and Mellan, Thomas A and Coupland, Helen and Whittaker, Charles and Zhu, Harrison and Berah, Tresnia and Eaton, Jeffrey W and others},
  journal={Nature},
  volume={584},
  number={7820},
  pages={257--261},
  year={2020},
  publisher={Nature Publishing Group}
}


@article{marani2021intensity,
  title={Intensity and frequency of extreme novel epidemics},
  author={Marani, Marco and Katul, Gabriel G and Pan, William K and Parolari, Anthony J},
  journal={Proceedings of the National Academy of Sciences},
  volume={118},
  number={35},
  pages={e2105482118},
  year={2021},
  publisher={National Acad Sciences}
}

@article{fang2020human,
  title={Human mobility restrictions and the spread of the novel coronavirus (2019-nCoV) in China},
  author={Fang, Hanming and Wang, Long and Yang, Yang},
  journal={Journal of Public Economics},
  volume={191},
  pages={104272},
  year={2020},
  publisher={Elsevier}
}

@article{hsiang2020effect,
  title={The effect of large-scale anti-contagion policies on the COVID-19 pandemic},
  author={Hsiang, Solomon and Allen, Daniel and Annan-Phan, S{\'e}bastien and Bell, Kendon and Bolliger, Ian and Chong, Trinetta and Druckenmiller, Hannah and Huang, Luna Yue and Hultgren, Andrew and Krasovich, Emma and others},
  journal={Nature},
  volume={584},
  number={7820},
  pages={262--267},
  year={2020},
  publisher={Nature Publishing Group}
}

@article{avery2020policy,
  title={Policy implications of models of the spread of coronavirus: Perspectives and opportunities for economists},
  author={Avery, Christopher and Bossert, William and Clark, Adam and Ellison, Glenn and Ellison, Sara Fisher},
  year={2020},
  publisher={National Bureau of Economic Research}
}

@article{yarmol2021comparison,
  title={A comparison of COVID-19 epidemiological indicators in Sweden, Norway, Denmark, and Finland},
  author={Yarmol-Matusiak, Erica A and Cipriano, Lauren E and Stranges, Saverio},
  journal={Scandinavian Journal of Public Health},
  volume={49},
  number={1},
  pages={69--78},
  year={2021},
  publisher={SAGE Publications Sage UK: London, England}
}

@article{owidcoronavirus,
    author = {Edouard Mathieu and Hannah Ritchie and Lucas Rodés-Guirao and Cameron Appel and Charlie Giattino and Joe Hasell and Bobbie Macdonald and Saloni Dattani and Diana Beltekian and Esteban Ortiz-Ospina and Max Roser},
    title = {Coronavirus Pandemic (COVID-19)},
    journal = {Our World in Data},
    year = {2020},
    note = {https://ourworldindata.org/coronavirus}
}
@article{Ark2019,
  title={Synthetic difference-in-differences},
  author={Arkhangelsky, Dmitry and Athey, Susan and Hirshberg, David A and Imbens, Guido W and Wager, Stefan},
  journal={American Economic Review},
  volume={111},
  number={12},
  pages={4088--4118},
  year={2021}
}

@article{arkhangelsky2021synthetic,
  title={Synthetic difference-in-differences},
  author={Arkhangelsky, Dmitry and Athey, Susan and Hirshberg, David A and Imbens, Guido W and Wager, Stefan},
  journal={American Economic Review},
  volume={111},
  number={12},
  pages={4088--4118},
  year={2021},
  publisher={American Economic Association 2014 Broadway, Suite 305, Nashville, TN 37203}
}

@article{barber2021predictive,
  title={Predictive inference with the jackknife+},
  author={Barber, Rina Foygel and Candes, Emmanuel J and Ramdas, Aaditya and Tibshirani, Ryan J},
  year={2021}
}

@article{jdanov2021short,
  title={The short-term mortality fluctuation data series, monitoring mortality shocks across time and space},
  author={Jdanov, Dmitri A and Galarza, Ainhoa Alustiza and Shkolnikov, Vladimir M and Jasilionis, Domantas and N{\'e}meth, L{\'a}szl{\'o} and Leon, David A and Boe, Carl and Barbieri, Magali},
  journal={Scientific Data},
  volume={8},
  number={1},
  pages={235},
  year={2021},
  publisher={Nature Publishing Group UK London}
}

@misc{HMD,
  author={HMD},
  title={Max Planck Institute for Demographic Research (Germany), University of California, Berkeley (USA), and French Institute for Demographic Studies (France)},
  note = {http://www.mortality.org},
  year={Accessed on Feb \textsuperscript{1st}, 2023}
}

@article{soltesz2020effect,
  title={The effect of interventions on COVID-19},
  author={Soltesz, Kristian and Gustafsson, Fredrik and Timpka, Toomas and Jald{\'e}n, Joakim and Jidling, Carl and Heimerson, Albin and Sch{\"o}n, Thomas B and Spreco, Armin and Ekberg, Joakim and Dahlstr{\"o}m, {\"O}rjan and others},
  journal={Nature},
  volume={588},
  number={7839},
  pages={E26--E28},
  year={2020},
  publisher={Nature Publishing Group UK London}
}

@article{ballin2021excess,
  title={Excess mortality after COVID-19 in Swedish long-term care facilities},
  author={Ballin, Marcel and Bergman, Jonathan and Kivipelto, Miia and Nordstr{\"o}m, Anna and Nordstr{\"o}m, Peter},
  journal={Journal of the American Medical Directors Association},
  volume={22},
  number={8},
  pages={1574--1580},
  year={2021},
  publisher={Elsevier}
}

@article{rizzi2022high,
  title={High excess deaths in Sweden during the first wave of COVID-19: Policy deficiencies or ‘dry tinder’?},
  author={Rizzi, Silvia and S{\o}gaard, Jes and Vaupel, James W},
  journal={Scandinavian Journal of Public Health},
  volume={50},
  number={1},
  pages={33--37},
  year={2022},
  publisher={SAGE Publications Sage UK: London, England}
}

@article{BBC_2023, 
title={\href{https://www.bbc.com/news/explainers-57085964}{Covid inquiry: What is it investigating and how will it work?}}, 
journal={BBC}, 
year={Accessed on July 4\textsuperscript{th} 2023}, 
month={Jun},
%volume={Accessed on July 4\textsuperscript{th}}
} 

@article{lewis2022scientists,
  title={What scientists have learnt from COVID lockdowns.},
  author={Lewis, Dyani},
  journal={Nature},
  volume={609},
  number={7926},
  pages={236--239},
  year={2022}
}

@article{fullman2018measuring,
  title={Measuring performance on the Healthcare Access and Quality Index for 195 countries and territories and selected subnational locations: a systematic analysis from the Global Burden of Disease Study 2016},
  author={Fullman, Nancy and Yearwood, Jamal and Abay, Solomon M and Abbafati, Cristiana and Abd-Allah, Foad and Abdela, Jemal and Abdelalim, Ahmed and Abebe, Zegeye and Abebo, Teshome Abuka and Aboyans, Victor and others},
  journal={The Lancet},
  volume={391},
  number={10136},
  pages={2236--2271},
  year={2018},
  publisher={Elsevier}
}

@article{berger2022country,
  title={A country-level analysis comparing hospital capacity and utilisation during the first COVID-19 wave across Europe},
  author={Berger, Elke and Winkelmann, Juliane and Eckhardt, Helene and Nimptsch, Ulrike and Panteli, Dimitra and Reichebner, Christoph and Rombey, Tanja and Busse, Reinhard},
  journal={Health Policy},
  volume={126},
  number={5},
  pages={373--381},
  year={2022},
  publisher={Elsevier}
}

@article{SwedishHealthAuthority2018influenza, 
title={\href{https://www.folkhalsomyndigheten.se/publikationer-och-material/publikationsarkiv/i/influenza-in-sweden-2017-2018/?pub=54559}{Influenza in Sweden – Season 2017-2018}}, 
journal={Folkhaelsomyndigheten}, 
year={Accessed on September 14\textsuperscript{th} 2023}, 
month={Sep},
%volume={Accessed on September 14\textsuperscript{th}}
} 

@article{kovacs2023mobility,
  title={The effect of compulsory face mask policies on community mobility in Germany},
  author={Kovacs, Roxanne and Dunaiski, Maurice and Tukiainen, Janne},
  journal={The Scandinavia Journal of Economics},
  year={2023},
}

@article{Schlosser2020mobility,
  title={COVID-19 lockdown induces disease-mitigating structural changes in mobility networks},
  author={Schlosser, Frank and Maiera, Benjamin F. and Jacka, Olivia and Hinrichs, David and Zachariae, Adrian and Brockmann, Dirk},
  journal={Proceedings of the National Academy of Sciences},
  volume={117},
  number={52},
  pages={32883-32890},
  year={2020},
  publisher={National Acad Sciences}
}

@article{mitze2022early,
  title={Early-stage spatial disease surveillance of novel SARS-CoV-2 variants of concern in Germany with crowdsourced data},
  author={Mitze, Timo and Rode, Johannes},
  journal={Scientific Reports},
  volume={12},
  number={1},
  pages={899},
  year={2022},
  publisher={Nature Publishing Group UK London}
}

@article{breidenbach2022large,
  title={Large-scale sport events and COVID-19 infection effects: evidence from the German professional football ‘experiment’},
  author={Breidenbach, Philipp and Mitze, Timo},
  journal={The Econometrics Journal},
  volume={25},
  number={1},
  pages={15--45},
  year={2022},
  publisher={Oxford University Press}
}

@article{Baker2021Mobility,
  title={Assessing the influence of climate on wintertime SARS-CoV-2 outbreaks},
  author={Baker, Rachel and Yang, Wenchang and Vecchi, Gabriel A. and Metcalf, C. Jessica E. and Grenfell, Bryan T.},
  journal={Nat Commun},
  volume={12},
  number={846},
  year={2021},
  publisher={Nature Communications}
}

@article{kowall2021excess,
  title={Excess mortality due to Covid-19? A comparison of total mortality in 2020 with total mortality in 2016 to 2019 in Germany, Sweden and Spain},
  author={Kowall, Bernd and Standl, Fabian and Oesterling, Florian and Brune, Bastian and Brinkmann, Marcus and Dudda, Marcel and Pflaumer, Peter and J{\"o}ckel, Karl-Heinz and Stang, Andreas},
  journal={PLoS One},
  volume={16},
  number={8},
  pages={e0255540},
  year={2021},
  publisher={Public Library of Science}
}
